# Supplementary material for: Early Application of ECMO after Sudden Cardiac Arrest to Prevent Further Deterioration: A Review and Case Report
Source: J Clin Med. 2023 Jun 25;12(13):4249. doi: 10.3390/jcm12134249 (PMC10342643; doi:10.3390/jcm12134249)
Supplement: Supplementary file 1 [file jcm-12-04249-s001.zip]

Archive with 1 entries (1 files):
- jcm-2384365-supplementary.pdf
